# Supplementary material for: Anti-Multiple Myeloma Potential of Secondary Metabolites from Hibiscus sabdariffa—Part 2
Source: Molecules. 2021 Oct 31;26(21):6596. doi: 10.3390/molecules26216596 (PMC8588054; doi:10.3390/molecules26216596)
Supplement: Supplementary file 1 [file molecules-26-06596-s001.zip]

Archive with 1 entries (1 files):
- molecules-1434427-supplementary.pdf
